# Supplementary material for: Adverse fetal/neonatal and obstetric outcomes in pregnant women with heart disease: Data from the Registry of Pregnancy and Cardiac Disease (ROPAC) of the Kermanshah, Iran
Source: PLoS One. 2026 Jul 17;21(7):e0352657. doi: 10.1371/journal.pone.0352657 (PMC13378996; doi:10.1371/journal.pone.0352657)
Supplement: S1 Dataset — (XLSX) [file pone.0352657.s001.xlsx]

## Sheet: Current pregnanacy
Duration-of-pregnancy-in-weeks	Cardiac-counseling-was- performed-before-pregnancy	Heart-disease- status-was-known-before-pregnancy	Mother's-age	ECG-rhythm	Other-ECG-rhythms|1	The-main-diagnosis	blood-pressure	Tobacco-status	Left-ventricular-ejection-fraction	Diabetes-Mellitus	Complaints-of-angina	Clinical-signs-of-heart-failure	Classification-of-heart-disease-class	major-non-cardiac-diseases	If-positive-please-write-in-English	The-patient-was-cyanotic-before-pregnancy	If-positive-please-specify-support	Type-of-cardiac-congenital-disease	Other-congenital-heart-diseases-in-English	Type-of-valvular-heart-disease	Etiology	Type-of-ischemic-heart-disease	History-of-STEMI	History-of-NSTEMI	History-of-angina	Type-of-cardiomyopathy	Hypertrophic-cardiomyopathy	Prepartum-cardiomyopathy	Other-types-of-cardiomyopathy	Related-aortic-dilatation-dissection	Other-types-of-aortic-dilation-dissection-associated-with	History-of-aortic-dissection	If-yes-please-specify-the-location	History-of-aortic-dilatation	If-positive-the-largest-diameter-of-the-aorta	Maximum-diameter-in-millimeters	Pulmonary-rtery-hypertension-Cause	Please-specify-lung-disease	Other-causes-of-pulmonary-artery-hypertension
null	null	null	null	null	null	null	null	null	null	null	null	null	null	null	null	null	null	null	null	null	null	null	null	null	null	null	null	null	null	null	null	null	null	null	null	null	null	null	null
34	1	1	33	1	null	2	2	1	1	1	1	1	4	1	null	1	null	null	null	2	7	null	null	null	null	null	null	null	null	7	null	1	null	1	null	null	7	null	null
28	1	1	35	1	null	2	1	1	1	1	1	2	3	1	null	1	null	null	null	6	2	null	null	null	null	null	null	null	null	7	null	1	null	1	null	3	7	null	null
38	1	1	39	1	null	4	2	1	1	1	1	1	4	2	null	1	null	null	null	null	null	null	null	null	null	null	null	null	null	7	null	1	null	1	null	null	7	null	null
15	1	1	32	1	null	4	2	1	1	1	1	2	4	1	null	1	null	null	null	null	null	null	null	null	null	null	null	null	null	7	null	1	null	1	null	null	7	null	null
38	1	1	51	1	null	1	2	1	1	1	1	1	1	1	null	1	null	25	null	null	null	null	null	null	null	null	null	null	null	7	null	1	null	1	null	null	7	null	null
38	1	1	45	1	null	2	1	1	1	1	1	1	1	1	null	1	null	null	null	5	3	null	null	null	null	null	null	null	null	7	null	1	null	1	null	null	7	null	null
37	1	1	29	1	null	1	2	1	1	1	1	2	3	1	null	1	null	15	null	null	null	null	null	null	null	null	null	null	null	7	null	1	null	1	null	null	7	null	null
39	1	1	26	1	null	1	2	1	1	1	1	1	1	1	null	1	null	14	null	null	null	null	null	null	null	null	null	null	null	7	null	1	null	1	null	null	7	null	null
14	1	1	48	1	null	3	1	1	1	3	1	1	4	2	null	1	null	14	null	11	7	6	1	1	1	null	null	null	null	7	null	1	null	1	null	4	7	null	null
38	2	2	28	7	null	4	2	1	1	1	1	1	6	2	null	1	null	null	null	null	null	null	null	null	null	null	null	null	null	7	null	1	null	1	null	null	7	null	null
36	1	1	37	1	null	1	2	1	1	1	1	1	3	1	null	1	null	26	MILD MRtMILD TO MOD PIt MILD TR	6	7	null	null	null	null	null	null	null	null	7	null	1	null	1	null	4	7	null	null
40	1	1	32	2	null	4	2	1	1	1	1	1	1	1	null	1	null	null	null	null	null	null	null	null	null	null	null	null	null	7	null	1	null	1	null	null	7	null	null
36	1	1	40	1	null	2	2	1	1	1	1	1	3	1	null	1	null	null	null	6	3	null	null	null	null	null	null	null	null	7	null	1	null	1	null	4	7	null	null
39	2	1	20	1	null	2	2	1	1	1	1	1	1	1	null	1	null	null	null	6	4	null	null	null	null	null	null	null	null	7	null	1	null	1	null	5	7	null	null
37	1	1	35	1	null	2	2	1	2	1	1	1	4	1	null	1	null	null	null	6	3	null	null	null	null	null	null	null	null	7	null	1	null	1	null	5	7	null	null
36	1	1	37	1	null	1	2	1	1	1	1	1	3	1	null	1	null	21	null	5	2	null	null	null	null	null	null	null	null	7	null	1	null	1	null	4	7	null	null
37	1	1	35	1	null	2	2	1	1	1	1	1	4	1	null	1	null	null	null	2	3	null	null	null	null	null	null	null	null	7	null	1	null	1	null	5	7	null	null
38	1	1	30	1	null	5	2	1	1	1	1	1	3	1	null	1	null	19	null	null	null	null	null	null	null	null	null	null	null	7	null	1	null	1	null	null	7	null	null
8	1	1	30	1	null	1	2	1	1	1	1	1	4	2	null	1	null	5	null	null	null	null	null	null	null	null	null	null	null	7	null	1	null	1	null	2.4	7	null	null
39	2	2	38	1	null	2	1	4	1	1	1	3	1	3	null	1	null	null	null	4	3	null	null	null	null	null	null	null	null	8	null	1	null	1	null	null	7	null	null
40	2	2	25	1	null	4	3	4	1	1	1	1	1	3	null	1	null	null	null	null	null	null	null	null	null	null	null	null	null	8	null	1	null	1	null	null	7	null	null
36	1	1	29	1	null	5	2	4	1	1	1	1	3	3	null	1	null	null	null	null	null	null	null	null	null	null	null	null	null	8	null	3	null	3	null	null	7	null	null
37	2	2	19	1	null	1	2	1	1	1	1	1	4	3	null	1	null	21	null	null	null	null	null	null	null	null	null	null	null	8	null	1	null	1	null	null	7	null	null
18	1	1	29	1	null	1	2	1	3	1	1	3	4	1	null	3	null	3	null	null	null	null	null	null	null	null	null	null	null	8	null	1	null	1	null	null	7	null	null
38	1	1	28	1	null	1	2	1	1	1	1	1	3	3	null	1	null	15	null	null	null	null	null	null	null	null	null	null	null	8	null	1	null	1	null	null	7	null	null
39	1	1	30	1	null	4	2	1	1	1	1	1	3	1	null	1	null	null	null	null	null	null	null	null	null	null	null	null	null	7	null	1	null	1	null	null	7	null	null
39	1	1	24	1	null	2	2	1	1	1	1	1	3	1	null	1	null	null	null	6	4	null	null	null	null	null	null	null	null	7	null	1	null	1	null	null	7	null	null
38	1	1	30	1	null	2	2	1	1	1	1	1	3	2	null	1	null	null	null	6	7	null	null	null	null	null	null	null	null	7	null	1	null	1	null	null	7	null	null
8	2	1	40	4	null	4	2	1	1	1	1	1	1	1	null	1	null	null	null	null	null	null	null	null	null	null	null	null	null	7	null	1	null	1	null	null	7	null	null
37	1	1	25	1	null	1	2	1	1	1	1	2	3	1	null	1	null	9	null	null	null	null	null	null	null	null	null	null	null	8	null	1	null	1	null	null	7	null	null
38	1	1	15	1	null	1	2	1	1	1	1	1	6	1	null	1	null	19	null	null	null	null	null	null	null	null	null	null	null	7	null	1	null	1	null	null	7	null	null
37	1	1	42	1	null	2	3	1	1	1	1	1	1	1	null	1	null	null	null	11	7	null	null	null	null	null	null	null	null	7	null	1	null	1	null	null	7	null	null
null	null	null	null	null	null	null	null	null	null	null	null	null	null	null	null	null	null	null	null	null	null	null	null	null	null	null	null	null	null	null	null	null	null	null	null	null	null	null	null
14	1	1	40	1	null	4	3	1	1	1	2	2	5	3	null	3	null	null	null	null	null	null	null	null	null	null	null	null	null	7	null	1	null	1	null	null	7	null	null

## Sheet: Past intervention
Number-of-interventions	Atrial-Treatment-TGA	Date-for-Treatment-TGA	Arterial-Treatment-TGA	Date-for-Arterial-Treatment-TGA	Ventricular-System	Surgery-for-TOF	Date-for-Arterial -Treatment-TGA	Surgery-for-ASD-VSD	ASD-VSD-Closure-via-skin-Percutaneous	Date-of-ASD-VSD-Closure-via-skin-Percutaneous)	Intervention-on-valves	Number-of-valves-modified	Modified-valve	Type-of-Intervention	Type-of-valve-replacement-Intervention	Type-of-bioprosthesis	PCI	CABG	Aortic-Surgery-Intervention	Any-type-of-cardiovascular-Surgery-Intervention
null	null	null	null	null	null	null	null	null	null	null	null	null	null	null	null	null	null	null	null	null
2	1	null	1	null	4	1	null	1	1	null	2	1	1	2	null	null	3	3	1	2
1	1	null	1	null	4	1	null	1	1	null	1	null	null	null	null	null	3	3	3	1
1	1	null	1	null	4	1	null	1	1	null	1	null	null	null	null	null	3	3	3	1
1	1	null	1	null	4	1	null	1	1	null	1	null	null	null	null	null	3	3	3	3
2	1	null	2	null	4	1	null	1	1	null	1	null	null	null	null	null	3	3	3	2
1	1	null	1	null	null	1	null	1	1	null	1	null	null	null	null	null	3	3	3	1
2	1	null	1	null	4	1	null	2	1	null	2	5	4	2	null	null	3	1	3	2
2	1	null	1	null	4	1	null	2	1	null	2	5	4	2	null	null	3	1	3	2
1	1	null	1	null	4	1	null	1	1	null	1	1	4	2	null	null	3	3	3	1
1	1	null	1	null	4	1	null	1	1	null	1	null	null	null	null	null	3	3	3	1
1	1	null	1	null	4	1	null	1	1	null	1	null	null	null	null	null	3	3	3	1
1	1	null	1	null	4	1	null	1	1	null	1	null	null	null	null	null	null	3	3	1
2	1	null	1	null	4	1	null	2	1	null	1	null	null	null	null	null	3	3	3	2
1	1	null	1	null	4	1	null	1	1	null	1	null	null	null	null	null	3	3	3	1
1	1	null	1	null	null	3	null	1	1	null	1	null	null	null	null	null	1	3	3	3
2	1	null	1	null	4	1	null	1	1	null	2	1	1	3	1	null	3	3	1	2
1	1	null	1	null	4	1	null	1	1	null	1	null	null	null	null	null	3	3	3	1
3	1	1372/06/16	1	null	4	1	null	2	1	null	2	1	4	2	null	null	3	3	3	2
3	1	null	1	null	4	1	null	3	1	null	2	2	2	3	1	null	3	3	3	1
1	1	null	1	null	4	1	null	1	1	null	1	null	null	null	null	null	3	3	3	1
1	1	null	1	null	4	1	null	null	1	null	1	null	null	null	null	null	3	3	3	1
1	1	null	1	null	4	1	null	1	1	null	1	null	null	null	null	null	3	3	3	1
1	1	null	1	null	null	1	null	1	1	null	1	null	null	null	null	null	3	3	3	1
1	1	null	1	null	4	1	null	1	1	null	1	null	null	null	null	null	3	3	3	1
2	1	null	1	null	4	1	null	2	1	null	1	null	null	null	null	null	3	3	3	2
1	1	null	1	null	null	1	null	1	1	null	1	null	null	null	null	null	3	3	3	1
1	1	null	1	null	4	1	null	1	1	null	1	null	null	null	null	null	3	3	3	3
2	1	null	1	null	4	1	null	2	1	null	1	null	null	null	null	null	3	3	3	2
1	1	null	1	null	4	1	null	null	1	null	1	null	null	null	null	null	1	3	3	1
3	2	1394/09/03	2	null	4	2	1394/09/03	null	1	null	2	2	4	3	2	1	3	1	1	3
2	1	null	1	null	4	1	null	2	1	null	null	null	null	null	null	null	3	1	3	2
12	1	null	1	null	null	1	null	null	1	null	1	null	null	null	null	null	null	3	3	3
3	3	null	3	null	3	2	1386/04/18	2	1	null	2	3	4	2	null	null	3	1	3	2
1	1	null	1	null	4	1	null	1	1	null	null	null	null	null	null	null	3	3	3	3

## Sheet: History midwifery
Number-of-previous-pregnancies	Year-date-of-previous-pregnancies	Any-complications-in-previous-pregnancies	Current -pregnancy-If-yes-please-indicate-the-number-of-pregnancies	Therapeutic-abortion	Spontaneous-abortion	Intrauterine-death	Infant-death -in-the-first-year	Cesarean	Heart-Failure	Maternal-thrombotic-complications	Cardiomyopathy-in-time-of-delivery	Hypertension-Disorders	Type-of-Hypertension	More-details-of-complications	Current-pregnancy-Pregnancy-History- More-details-of-complications
null	null	null	null	null	null	null	null	null	null	null	null	null	null	null	null
3	null	3	null	1	2	1	1	2	1	1	1	1	1	1	decresse blood presure
1	gravid 1+ivf	1	null	1	1	1	1	1	1	1	1	3	null	1	Blood presure+metildopa
4	null	3	null	1	1	1	1	1	3	1	2	1	null	3	DISFUNCTION MILD L.V,
3	null	3	null	2	1	1	1	1	2	1	1	null	null	1	MOD L.V ENLARGEMENT,MR+2
4	null	3	null	1	1	1	1	2	1	1	1	1	null	1	No
3	null	3	null	1	2	1	1	1	1	1	1	2	4	3	.MILD MR,MILD TR,MILD AI
1	gravid1	1	null	1	1	1	1	1	1	1	1	2	4	1	Gavid 1
2	null	3	null	1	1	1	1	1	2	2	1	1	null	1	MILD MR, MILD TR
5	null	2	4	1	1	1	1	1	1	1	3	2	4	2	DM
4	null	1	null	1	1	1	1	2	1	1	2	1	null	2	Block Heart after CS
2	null	3	null	1	1	1	1	1	1	1	3	3	null	1	No
1	gravid 1+ivf	1	null	1	1	1	1	1	1	1	1	1	null	1	Ventricular arrhythmia
4	null	3	null	1	1	1	1	2	1	1	3	3	null	3	MILD PH,MILD MR,MILD TR,MILD PI
1	gravid 1	1	null	1	1	1	1	1	1	1	1	1	null	1	No
1	gravid 1	1	null	1	1	1	1	1	1	1	1	1	null	1	No
1	gravid 1	1	null	1	1	1	1	1	1	1	1	1	null	1	pregnancy with IVF
1	gravid 1	1	null	1	1	1	1	1	1	1	1	1	null	1	،MILD MRt PAP
2	null	1	null	2	1	1	1	1	1	1	1	1	null	1	History surgical heart
2	null	1	null	1	1	1	1	2	1	1	1	1	null	1	No
3	null	3	null	1	1	1	1	1	3	1	1	2	1	3	Blood presure
1	gravid 1	1	null	1	1	1	1	1	3	1	3	3	null	1	Cardiomyopathy +LBBB
3	null	3	null	1	1	1	1	2	1	1	1	1	null	2	No
1	gravid 1	1	null	1	1	1	1	1	1	1	1	1	null	1	NO
3	null	3	null	1	1	2	1	3	1	1	3	1	null	3	post-operative dyspnea and hemoptysis, and another had moderate valvular regurgitation
1	gravid 1	1	null	1	1	1	1	1	1	1	1	1	null	1	Gravid 1
4	null	3	null	1	1	1	2	1	1	1	1	1	null	3	VSD
2	null	3	null	1	1	1	1	2	1	1	1	null	null	1	Mitral faliure
4	null	3	null	1	2	1	1	1	1	1	3	1	null	1	No
4	null	3	null	2	1	1	1	2	3	1	1	1	null	1	Aritmi
2	null	1	null	1	1	1	1	1	1	1	null	1	null	3	Gravid1
1	gravid 1	1	null	1	1	1	1	1	1	1	1	1	null	1	Gravid 1
3	null	3	null	1	2	1	1	2	3	1	1	1	null	1	No
null	null	null	null	null	null	null	null	null	null	null	null	null	null	null	null
5	null	3	null	1	1	1	1	1	1	1	1	1	null	3	Heart Falure
