# Supplementary material for: Adverse fetal/neonatal and obstetric outcomes in pregnant women with heart disease: Data from the Registry of Pregnancy and Cardiac Disease (ROPAC) of the Kermanshah, Iran
Source: PLoS One. 2026 Jul 17;21(7):e0352657. doi: 10.1371/journal.pone.0352657 (PMC13378996; doi:10.1371/journal.pone.0352657)
Supplement: S2 Dataset — (XLSX) [file pone.0352657.s002.xlsx]

## Sheet: Diuretic use during pregnancy
Has-the-patient-taken-anticoagulants-during-pregnancy	History-of-hospitalization-during-pregnancy	Number-of-hospitalizations	Date-of-first-hospitalization	Main-cause-of-hospitalization-during-pregnancy	Heart-failure	Date-of-heart-failure	Thromboembolic-complications	Date-of-Thromboembolic-complications	If-yes-please-explain	Please-explain-other-Thromboembolic-complications	Hemorrhagic-complications	Date-of-Hemorrhagic-complications	Please-explain-Hemorrhagic-complications	Endocarditis	Date-of-Endocarditis	If-yes-please-specify-the-valve	Aortic-Dissection	Date-of-Aortic-Dissection	If-yes-please-explain-the-location-of-Aortic-Dissection	Ventricular-tachycardia	Frequent-extra-ventricular-beats-that-require-medication	Atrial-fibrillation-flutter	Date-before-atrial-fibrillation	Date-of-new-incidence	Ischemic-events	Diagnosis-of-Ischemic-events	Coronary-angiogram	Number-of-valves	Treatment-of-CAD	Please-explain-other-treatment	Any-other-disease	Percutaneous-intervention	Please-specify-other-Percutaneous-intervention	Date-of-Percutaneous-intervention
null	null	null	null	null	null	null	null	null	null	null	null	null	null	null	null	null	null	null	null	null	null	null	null	null	null	null	null	null	null	null	null	null	null	null
2	3	null	null	null	1	null	1	null	null	null	1	null	null	1	null	null	1	null	null	1	1	1	null	null	1	null	1	null	null	null	1	1	null	null
2	3	null	null	null	2	null	1	null	null	null	1	null	null	1	null	null	1	null	null	1	1	1	null	null	1	null	1	null	null	null	3	1	null	null
1	1	null	null	null	1	null	1	null	null	null	1	null	null	1	null	null	1	null	null	1	1	1	null	null	1	null	1	null	null	null	1	1	null	null
1	1	null	null	null	2	null	1	null	null	null	1	null	null	1	null	null	1	null	null	1	1	1	null	null	1	null	1	null	null	null	1	1	null	null
1	1	null	null	null	1	null	1	null	null	null	1	null	null	1	null	null	1	null	null	1	1	1	null	null	1	null	1	null	null	null	1	1	null	null
2	1	null	null	null	1	null	1	null	null	null	1	null	null	1	null	null	1	null	null	1	1	1	null	null	1	null	1	null	null	null	1	1	null	null
1	1	null	null	null	1	null	1	null	null	null	1	null	null	1	null	null	1	null	null	1	1	1	null	null	1	null	1	null	null	null	1	1	null	null
1	1	null	null	null	2	null	1	null	null	null	1	null	null	1	null	null	1	null	null	1	1	1	null	null	1	null	1	null	null	null	3	1	null	null
1	3	null	null	null	2	null	1	null	null	null	1	null	null	1	null	null	1	null	null	2	2	1	null	null	3	null	1	null	null	null	2	1	null	null
1	1	null	null	null	1	null	1	null	null	null	1	null	null	1	null	null	1	null	null	1	1	1	null	null	1	null	1	null	null	null	2	1	null	null
2	1	null	null	null	1	null	1	null	null	null	1	null	null	1	null	null	1	null	null	1	1	1	null	null	1	null	1	null	null	null	1	1	null	null
1	1	null	null	null	1	null	1	null	null	null	1	null	null	1	null	null	1	null	null	3	2	1	null	null	1	null	1	null	null	null	2	1	null	null
2	1	null	null	null	1	null	1	null	null	null	1	null	null	1	null	null	1	null	null	1	1	1	null	null	1	null	1	null	null	null	3	1	null	null
1	1	null	null	null	1	null	1	null	null	null	1	null	null	1	null	null	1	null	null	1	1	1	null	null	1	null	1	null	null	null	1	1	null	null
1	1	null	null	null	1	null	1	null	null	null	1	null	null	2	1398-08-18	2	1	null	null	1	2	1	null	null	2	4	1	null	null	null	2	1	null	null
2	1	null	null	null	1	null	1	null	null	null	1	null	null	1	null	null	1	null	null	1	1	1	null	null	1	null	1	null	null	null	1	1	null	null
2	1	null	null	null	1	null	1	null	null	null	1	null	null	1	null	null	1	null	null	1	1	1	null	null	1	null	1	null	null	null	1	1	null	null
2	1	null	null	null	1	null	1	null	null	null	1	null	null	1	null	null	1	null	null	1	1	1	null	null	1	null	1	null	null	null	1	1	null	null
2	1	null	null	null	1	null	1	null	null	null	1	null	null	1	null	null	1	null	null	1	1	1	null	null	1	null	1	null	null	null	1	1	null	null
1	1	null	null	null	1	null	1	null	null	null	3	null	null	1	null	null	1	null	null	3	3	1	null	null	3	null	1	null	null	null	2	1	null	null
1	1	null	null	null	1	null	1	null	null	null	1	null	null	1	null	null	1	null	null	1	1	1	null	null	1	null	1	null	null	null	3	1	null	null
2	1	null	null	null	1	null	1	null	null	null	1	null	null	1	null	null	1	null	null	1	1	1	null	null	1	null	1	null	null	null	3	1	null	null
2	1	null	null	null	3	null	1	null	null	null	1	null	null	1	null	null	1	null	null	1	1	1	null	null	1	null	1	null	null	null	3	1	null	null
1	1	null	null	null	3	null	1	null	null	null	3	null	null	1	null	null	1	null	null	1	1	1	null	null	3	null	1	null	null	null	3	1	null	null
1	1	null	null	null	1	null	1	null	null	null	1	null	null	1	null	null	1	null	null	1	1	1	null	null	1	null	1	null	null	null	3	1	null	null
2	1	null	null	null	1	null	1	null	null	null	1	null	null	1	null	null	1	null	null	1	1	1	null	null	1	null	1	null	null	null	1	1	null	null
2	1	null	null	null	1	null	1	null	null	null	1	null	null	1	null	null	1	null	null	1	1	1	null	null	1	null	1	null	null	null	1	1	null	null
2	1	null	null	null	1	null	1	null	null	null	1	null	null	1	null	null	1	null	null	1	1	1	null	null	1	null	1	null	null	null	2	1	null	null
1	1	null	null	null	1	null	1	null	null	null	1	null	null	1	null	null	1	null	null	1	1	1	null	null	1	null	1	null	null	null	3	1	null	null
2	1	null	null	null	2	null	1	null	null	null	1	null	null	1	null	null	1	null	null	1	1	1	null	null	1	null	1	null	null	null	3	1	null	null
2	3	null	null	null	1	null	1	null	null	null	1	null	null	1	null	null	1	null	null	1	1	1	null	null	1	null	1	null	null	null	1	1	null	null
1	1	null	null	null	1	null	1	null	null	null	1	null	null	1	null	null	1	null	null	1	1	1	null	null	1	null	1	null	null	null	1	1	null	null
2	1	null	null	null	1	null	1	null	null	null	1	null	null	1	null	null	1	null	null	1	1	1	null	null	1	null	1	null	null	null	1	1	null	null
2	1	null	null	null	2	null	3	null	null	null	1	null	null	1	null	null	1	null	null	3	3	1	null	null	1	null	1	null	null	null	3	1	null	null

## Sheet: Prblme obstetric during pregnan
Intrauterine-growth-retardation	Date-Of -Intrauterine-growth-Retardation	PIH	Date-of-PIH	Preeclampsia	Date-of-Preeclampsia	Eclampsia	Date-of-Eclampsia	GDM	Date-of-GDM	Poly-oligohydramnios	Date-of-Poly-oligohydramnios	Therapeutic-abortion	Dat-hera-abortion	Hemorrhagic-before-delivery	Date-of-Hemorrhagic-before-delivery	Any-gynecologicai-disease	Please-specify-other-gynecological-disease	Date-of-other-gynecological-disease
null	null	null	null	null	null	null	null	null	null	null	null	null	null	null	null	null	null	null
1	null	1	null	1	null	1	null	1	null	1	null	1	null	1	null	1	null	null
2	1398-01-21	2	1398-01-21	1	null	1	null	1	null	1	null	1	null	1	null	3	null	null
1	null	1	null	1	null	1	null	1	null	1	null	1	null	1	null	1	null	null
1	null	1	null	1	null	1	null	1	null	1	null	1	null	1	null	1	null	null
1	null	1	null	1	null	1	null	1	null	1	null	1	null	1	null	1	null	null
1	null	3	null	1	null	1	null	1	null	1	null	1	null	1	null	1	null	null
1	null	1	null	1	null	1	null	1	null	1	null	1	null	1	null	1	null	null
1	null	1	null	1	null	1	null	1	null	1	null	1	null	1	null	1	null	null
1	null	1	null	1	null	1	null	3	null	1	null	1	null	1	null	1	null	null
1	null	1	null	1	null	1	null	1	null	1	null	1	null	1	null	1	null	null
1	null	1	null	1	null	1	null	1	null	1	null	1	null	1	null	1	null	null
1	null	1	null	1	null	1	null	1	null	1	null	1	null	1	null	1	null	null
1	null	1	null	1	null	1	null	1	null	1	null	1	null	1	null	1	null	null
1	null	1	null	1	null	1	null	1	null	1	null	1	null	1	null	1	null	null
1	null	1	null	1	null	1	null	1	null	1	null	1	null	1	null	1	null	null
1	null	1	null	1	null	1	null	1	null	1	null	1	null	1	null	1	null	null
1	null	1	null	1	null	1	null	1	null	1	null	1	null	1	null	1	null	null
1	null	1	null	1	null	1	null	1	null	1	null	1	null	1	null	1	null	null
1	null	1	null	1	null	1	null	1	null	1	null	1	null	1	null	1	null	null
3	null	2	1398-09-08	1	null	1	null	1	null	1	null	1	null	1	null	3	null	null
1	null	1	null	1	null	1	null	1	null	1	null	1	null	1	null	3	null	null
3	null	1	null	1	null	1	null	1	null	1	null	1	null	1	null	3	null	null
3	null	1	null	1	null	1	null	1	null	1	null	1	null	1	null	3	null	null
null	null	null	null	null	null	null	null	null	null	null	null	null	null	null	null	null	null	null
1	null	1	null	1	null	1	null	1	null	1	null	1	null	1	null	1	null	null
1	null	1	null	1	null	1	null	1	null	1	null	1	null	1	null	1	null	null
1	null	1	null	1	null	1	null	1	null	1	null	1	null	1	null	1	null	null
1	null	1	null	1	null	1	null	1	null	1	null	1	null	1	null	1	null	null
1	null	1	null	1	null	1	null	1	null	1	null	1	null	1	null	1	null	null
1	null	1	null	1	null	1	null	1	null	1	null	1	null	1	null	1	null	null
3	null	1	null	1	null	1	null	1	null	1	null	1	null	1	null	1	null	null
1	null	1	null	1	null	1	null	1	null	1	null	1	null	1	null	1	null	null
1	null	1	null	1	null	1	null	1	null	1	null	1	null	1	null	3	null	null
1	null	1	null	1	null	1	null	1	null	1	null	1|2	null	1	null	3	null	null

## Sheet: Delivery
Giving-birth -Delivery	Type-of-non-Delivery	Place-of-Delivery	Initial-planned-method-of-delivery	Who-make-the-decision-for-delivery-method	If-cesarean-please-specify-the-main-cause	Please-specify-the-cardiac-cause-of-cesarean-section	Explain-the-severe-cardiovascular-disease	Please-specify-the-main-reason-for-obstetrics	Beginning-of-labor	Rupture-of-membranes	Vaginal-delivery-with-tool	Main-cause-of-vaginal-delivery-with-tool	specify-the-effect-of-cardiovascular-disease-on-vaginal-delivery	Please-specify-the-effect-of-midwifery-disease-on-vaginal-delivery	The-main-obstetric-cause-of-vaginal-delivery	Emergency-cesarean	Decided-by	Main-cause-of-Emergency-cesarean	Please-specify-the-effect-of-cardiovascular-disease-on-Emergency-cesarean	Explanation-of-severe-heart-disease	Other-cardiac-causes-of-emergency-caesarean-section	specify-the-effect-of-midwifery-on-Emergency-cesarean	Other-midwifery-diseases-in-emergency-esarean	Other-causes-for-emergency-cesarean	Anesthesia-during-cesarean	Complications-in-mother-during-delivery	Please-specify- the-complications-in-mother-during-delivery	Other-complications-in-mother-during-delivery	complete-information	Maternal-events-in-the-first-week-after-delivery	If-yes-Please-specify-the-maternal-events	Other-Maternal-events-in-first-week-after-delivery	Maternal-events-in-more-than-one-week-after-delivery	Please-specify-the-maternal-events-more-than-one-week-after-delivery	Other-Maternal-events-in-more-than-one-week-after-delivery	Mother-Death	Date-of-death	If-death-occurred-please-specify	What-weeks-of-pregnancy	What-weeks-of-after-delivery	Cause-of-death	Please-provide-full-information-related-to-mother-death	Fetal-death	the-date-of-death-is-known	Fetal-death-in-what-weeks-of-pregnancy	Estimated-fetal-weight-at-birth	Cause-of-fetal-death	explain-the-cause-of-fetal-death	Treatment-abortion
null	null	null	null	null	null	null	null	null	null	null	null	null	null	null	null	null	null	null	null	null	null	null	null	null	null	null	null	null	null	null	null	null	null	null	null	null	null	null	null	null	null	null	null	null	null	null	null	null	null
2	null	3	2	2	6	null	null	null	null	2	1	null	null	null	null	1	null	null	null	null	null	null	null	null	2	1	null	null	null	1	null	null	1	null	null	1	null	null	null	null	null	null	1	null	null	null	null	null	1
2	null	3	2	2	8	null	null	FHR low	2	2	1	null	null	null	null	2	2	3	null	null	null	1	null	دیسترس جنین	1	1	null	null	null	1	null	null	1	null	null	1	null	null	null	null	null	null	2	2	null	1	3	null	1
1	1	null	null	null	null	null	null	null	null	null	1	null	null	null	null	1	null	null	null	null	null	null	null	null	3	1	null	null	null	1	null	null	1	null	null	1	null	null	null	null	null	null	1	null	null	null	null	null	1
1	1	null	null	null	null	null	null	null	null	null	1	null	null	null	null	1	null	null	null	null	null	null	null	null	3	1	null	null	null	1	null	null	1	null	null	1	null	null	null	null	null	null	2	1	15	2	3	null	2
2	null	3	2	2	6	null	null	null	null	2	1	null	null	null	null	1	null	null	null	null	null	null	null	null	1	1	null	null	null	1	null	null	1	null	null	1	null	null	null	null	null	null	1	null	null	null	null	null	1
2	null	3	2	2	6	null	null	null	null	2	1	null	null	null	null	1	null	null	null	null	null	null	null	null	1	1	null	null	null	1	null	null	1	null	null	1	null	null	null	null	null	null	1	null	null	null	null	null	1
2	null	3	2	3	1	6	null	null	null	2	1	null	null	null	null	1	null	null	null	null	null	null	null	null	1	1	null	null	null	1	null	null	1	null	null	1	null	null	null	null	null	null	1	null	null	null	null	null	1
2	null	3	2	2	6	null	null	null	null	2	1	null	null	null	null	1	null	null	null	null	null	null	null	null	1	1	null	null	null	1	null	null	1	null	null	1	null	null	null	null	null	null	1	null	null	null	null	null	1
1	1	2	2	2	8	null	null	null	2	2	1	null	null	null	null	1	null	null	null	null	null	null	null	null	2	3	null	null	null	1	null	null	1	null	null	1	null	null	null	null	null	null	2	2	14	3	3	null	2
2	null	2	2	2	6	null	null	null	null	2	1	null	null	null	null	1	null	null	null	null	null	null	null	null	1	2	4	null	null	2	null	null	1	null	null	1	null	null	null	null	null	null	1	null	null	null	null	null	1
2	null	3	2	2	7	6	null	null	null	2	1	null	null	null	null	1	null	null	null	null	null	null	null	null	1	1	6	null	null	1	null	null	1	null	null	1	null	null	null	null	null	null	1	null	null	null	null	null	1
2	null	3	2	3	7	null	null	null	null	2	1	null	null	null	null	1	null	null	null	null	null	null	null	null	2	2	7	null	null	1	null	null	1	null	null	1	null	null	null	null	null	null	1	null	null	null	null	null	1
2	null	3	2	2	6	null	null	null	null	2	1	null	null	null	null	1	null	null	null	null	null	null	null	null	1	1	null	null	null	1	null	null	1	null	null	1	null	null	null	null	null	null	1	null	null	null	null	null	1
2	null	3	2	3	8	6	null	null	2	2	1	null	null	null	null	1	null	null	null	null	null	null	null	null	1	1	null	null	null	1	null	null	1	null	null	1	null	null	null	null	null	null	1	null	null	null	null	null	1
2	null	3	2	2	5	null	null	null	null	2	1	null	null	null	null	3	null	null	null	null	null	null	null	null	1	2	4	null	null	1	null	null	1	null	null	1	null	null	null	null	null	null	1	null	null	null	null	null	1
2	null	3	2	3	2	null	null	Twice pregnancy	null	2	1	null	null	null	null	1	null	null	null	null	null	null	null	null	1	1	null	null	null	1	null	null	1	null	null	1	null	null	null	null	null	null	1	null	null	null	null	null	1
2	null	3	2	3	1	5	Mitral	null	null	2	1	null	null	null	null	1	null	null	null	null	null	null	null	null	2	1	null	null	null	1	null	null	1	null	null	1	null	null	null	null	null	null	1	null	null	null	null	null	1
2	null	3	2	3	1	6	null	null	null	2	1	null	null	null	null	1	null	null	null	null	null	null	null	null	1	1	null	null	null	1	null	null	1	null	null	1	null	null	null	null	null	null	1	null	null	null	null	null	1
1	1	null	null	null	null	null	null	null	null	null	1	null	null	null	null	1	null	null	null	null	null	null	null	null	2	1	null	null	null	1	null	null	1	null	null	1	null	null	null	null	null	null	2	1	8	3	3	null	2
2	null	2	2	2	5	null	null	null	null	2	1	null	null	null	null	1	null	null	null	null	null	null	null	null	1	3	null	null	null	1	null	null	1	null	null	1	null	null	null	null	null	null	1	null	null	null	null	null	1
2	null	3	2	2	8	null	null	null	2	2	1	null	null	null	null	1	null	null	null	null	null	null	null	null	2	3	null	null	null	1	null	null	1	null	null	1	null	null	null	null	null	null	1	null	null	null	null	null	1
2	null	3	2	3	1	5	Mitral regurgitation, pulmonary stenosis, tricuspid valve stenosis, tricuspid valve insufficiency	null	null	2	1	null	null	null	null	1	null	null	null	null	null	null	null	null	2	3	null	null	null	1	null	null	1	null	null	1	null	null	null	null	null	null	1	null	null	null	null	null	1
2	null	3	2	1	1	6	null	null	null	2	1	null	null	null	null	1	null	null	null	null	null	null	null	null	2	1	null	null	null	1	null	null	1	null	null	1	null	null	null	null	null	null	1	null	null	null	null	null	1
1	1	null	null	null	null	null	null	null	null	null	1	null	null	null	null	1	null	null	null	null	null	null	null	null	1	1	null	null	null	1	null	null	1	null	null	1	null	null	null	null	null	null	2	1	18	2	1|3	null	2
2	null	3	2	3	1	6	null	null	null	2	1	null	null	null	null	1	null	null	null	null	null	null	null	null	1	1	null	null	null	1	null	null	1	null	null	1	null	null	null	null	null	null	1	null	null	null	null	null	1
2	null	3	2	2	8	null	null	null	3	2	1	null	null	null	null	1	null	null	null	null	null	null	null	null	1	1	null	null	null	1	null	null	1	null	null	1	null	null	null	null	null	null	1	null	null	null	null	null	1
2	null	3	2	2	6	null	null	null	null	2	1	null	null	null	null	1	null	null	null	null	null	null	null	null	1	1	null	null	null	1	null	null	1	null	null	1	null	null	null	null	null	null	1	null	null	null	null	null	1
2	null	3	2	3	1	6	null	null	null	2	1	null	null	null	null	1	null	null	null	null	null	null	null	null	1	1	null	null	null	1	null	null	1	null	null	1	null	null	null	null	null	null	1	null	null	null	null	null	1
1	1	null	null	null	null	null	null	null	null	null	1	null	null	null	null	1	null	null	null	null	null	null	null	null	1	1	null	null	null	1	null	null	1	null	null	1	null	null	null	null	null	null	1	null	null	null	null	null	2
2	null	3	2	3	1	6	null	null	null	2	1	null	null	null	null	1	null	null	null	null	null	null	null	null	1	1	null	null	null	1	null	null	1	null	null	1	null	null	null	null	null	null	1	null	null	null	null	null	1
2	null	3	2	3	1	6	null	null	null	2	1	null	null	null	null	1	null	null	null	null	null	null	null	null	1	1	null	null	null	1	null	null	1	null	null	1	null	null	null	null	null	null	1	null	null	null	null	null	1
2	null	3	2	4	6	null	null	null	null	2	1	null	null	null	null	1	null	null	null	null	null	null	null	null	1	1	null	null	null	1	null	null	1	null	null	1	null	null	null	null	null	null	1	null	null	null	null	null	1
2	null	3	2	3	1	6	null	null	null	2	1	null	null	null	null	1	null	null	null	null	null	null	null	null	2	1	null	null	null	1	null	null	1	null	null	1	null	null	null	null	null	null	1	null	null	null	null	null	1
1	1	null	null	null	null	null	null	null	null	null	1	null	null	null	null	1	null	null	null	null	null	null	null	null	2	3	null	null	null	1	null	null	1	null	null	1	null	null	null	null	null	null	1	null	null	null	null	null	2
[truncated: 40 more columns]
